# Supplementary material for: Absorbable Powder Haemostat Use in Minimally Invasive Thoracic Surgery
Source: J Clin Med. 2024 Dec 27;14(1):85. doi: 10.3390/jcm14010085 (PMC11722334; doi:10.3390/jcm14010085)
Supplement: Supplementary file 1 [file jcm-14-00085-s001.zip]

Archive with 1 entries (1 files):
- jcm-3326823-supplementary.pdf
